# Supplementary material for: Plasma-Enhanced Graphene Coatings on Ti-6Al-4V: Insights from Non-Destructive Characterization
Source: Materials (Basel). 2026 Feb 16;19(4):774. doi: 10.3390/ma19040774 (PMC12941520; doi:10.3390/ma19040774)
Supplement: Supplementary file 1 [file materials-19-00774-s001.zip]

Archive with 1 entries (1 files):
- materials-4143375-supplementary.pdf
